# Supplementary material for: Motivation to Improve Mental Wellbeing via Community Physical Activity Initiatives and the Associated Impacts—A Cross-Sectional Survey of UK parkrun Participants
Source: Int J Environ Res Public Health. 2021 Dec 11;18(24):13072. doi: 10.3390/ijerph182413072 (PMC8702167; doi:10.3390/ijerph182413072)
Supplement: Supplementary file 1 [file ijerph-18-13072-s001.zip]

Archive with 1 entries (1 files):
- ijerph-1463718-supplementary.pdf
